# Supplementary material for: The Impact and Burden of Chronic Rhinosinusitis with Nasal Polyps on Patients and Their Family Caregivers: A Nationally Representative Survey
Source: Healthcare (Basel). 2025 Feb 17;13(4):430. doi: 10.3390/healthcare13040430 (PMC11855350; doi:10.3390/healthcare13040430)
Supplement: Supplementary file 1 [file healthcare-13-00430-s001.zip]

Archive with 1 entries (1 files):
- healthcare-3383762-supplementary.pdf
